# Supplementary material for: Repertoire Analysis of B-Cells Located in Striated Ducts of Salivary Glands of Patients With Sjögren's Syndrome
Source: Front Immunol. 2020 Jul 14;11:1486. doi: 10.3389/fimmu.2020.01486 (PMC7372116; doi:10.3389/fimmu.2020.01486)
Supplement: Supplementary file 3 [file Table_3.XLSX]

## Sheet: Blad1
Supplementary Table 3: Homologies of the parotid SS salivary gland-derived VH-CDR3 AA sequences, with VH-CDR3 AA sequences of stereotypic V4-59- and V1-69- rheumatoid factors and non stereotypic VH1-18 rheumatoid factor.
Red color indicates identical amino acids, blue color indicates homologues amino acids.
* please note that the sequence numbers are in the supplementary Table 2
Stereotypic RF sequences:
pSS2, periductal no.52*	V1-69/D6-13/JH4	C ARTGRGIAAH-YDY WGQG	13	0.69
PB B cell of a donor immunized with k mismatched RBCs, MR1, M-IGHV, in vitro proven IgM-RF	V1-69/D6-6/JH4	C AREGRRMAANPYDY WGQG	14		CAA84416
pSS3, periductal no.36	V4-59/D2-15/JH2	C ARDQYCPGGSCFDWYFDV WGQG	18	0.83
B cell from SS parotid gland, M-IGHV	V4-59/D2-15/JH2	C ARDRYCSGGSCFDWYFDL WGQG	18		AAG40824
pSS3, periductal no.36	V4-59/D2-15/JH2	C ARDQYCPGGSCFDWYFDV WGQG	18	0.83
Hepatic B-cell lymphoma from HCV patient with MCII, M-IGHV	V4-59/D2-15/JH2	C ARDRFCSGGSCFDWYFDL WGQG	18		AAG33822
pSS3, periductal no.36	V4-59/D2-15/JH2	C ARDQYCPGGSCFDWYFDV WGQG	18	0.83
B-cell lymphoma in HCV patient, NHL103, M-IGHV, in vitro proven IgM-RF	V4-59/D2-15/JH2	C ARDSYCSGGSCFDWYFDL WGRG	18		AHI97201
pSS3, periductal no.36	V4-59/D2-15/JH2	C ARDQYCPGGSCFDWYFDV WGQG	18	0.83
PB B cell of a donor immunized with k mismatched RBCs, MR20, M-IGHV, in vitro proven IgM-RF	V4-59/D2-15/JH2	C ARDSYCSGGSCFDWYFDL WG	18		AAB58436
pSS5, periductal nos 20 - 23 and ductal no.13, clone 27	V1-69/D4-23/JH4	C AREGKGNDYGGNPFDY WGQG	16	0.94
B cell from SS parotid gland, clone PO-1, M-IGHV	V1-69/D4-23/JH4	C AREGKGNDNGGNPFDY WGQG	16		AAC04817
pSS5, periductal nos 20 - 23 and ductal no.13, clone 27	V1-69/D4-23/JH4	C AREGKGNDYGGNPFDY WGQG	16	0.88
SS-associated salivary gland MALT lymphoma, iso 1, M-IGHV	V1-69/D4-23/JH4	C AREGRSNDYGGNPFDY WGQG	16		AAF61675
pSS5, periductal nos 20 - 23 and ductal no.13, clone 27	V1-69/D4-23/JH4	C AREGKGNDYGGNPFDY WGQG	16	0.81
SS-associated salivary gland MALT lymphoma, iso 2, M-IGHV	V1-69/D4-23/JH4	C AREGRGHDYGGNVFDY WGQG	16		AAF61676
pSS5, periductal nos 20 - 23 and ductal no.13, clone 27	V1-69/D4-23/JH4	C AREGKGNDYGGNPFDY WGQG	16	0.75
PB B cell of a donor immunized with k mismatched RBCs, MR13, M-IGHV, in vitro proven IgM-RF	V1-69/D4-11/JH4	C AREGKAGDYS-NPFDY WGQG	15		CAA84385
pSS5, periductal nos 20 - 23 and ductal no.13, clone 27	V1-69/D4-23/JH4	C AREGKGNDYGGNPFDY W	16	0.88
PB clonal B-cell of HCV patient with MCII, M-IGHV	V1-69/D4-23/JH4	C AREGRGNDKGGNPFDY W	16		AAR01022
pSS5, periductal no.24	V1-69/D4-23/JH4	C ARGSAEHSEVATPFDY WGQG	16	0.75
B cell from SS parotid gland, clone OR-1, M-IGHV	V1-69/D4-23/JH4	C ARGSSEHSGSSTPFDY WGRG	16		AAC04820
pSS5, periductal no.24	V1-69/D4-23/JH4	C ARGSAEHSEVATPFDY WGQG	16	0.63
PB B cell from RA patient, clone Ro7, M-IGHV, in vitro proven IgM-RF	V1-69/D2-21/JH4	C ARGSGEHTNMVVPFDY WGQG	16		AAA20178
pSS5, periductal no.24	V1-69/D4-23/JH4	C ARGSAEHSEVATPFDY WGQG	16	0.63
SS-associated salivary gland MALT lymphoma, iso 7, M-IGHV	V1-69/D5-18/JH3	C ARGSAEDTAMVTPYHY WGQG	16		AAF61681
pSS5, periductal no.25	V1-69/D4-23/JH4	C ARGSVEHSTVVTPFDY WGQG	16	0.69
PB B cell from RA patient, clone Ro7, M-IGHV, in vitro proven IgM-RF	V1-69/D2-21/JH4	C ARGSGEHTNMVVPFDY WGQG	16		AAA20178
pSS5, periductal no.25	V1-69/D4-23/JH4	C ARGSVEHSTVVTPFDY WGQG	16	0.75
B cell from SS parotid gland, clone OR-1, M-IGHV	V1-69/D4-23/JH4	C ARGSSEHSGSSTPFDY WGRG	16		AAC04820
pSS5, periductal no.25	V1-69/D4-23/JH4	C ARGSVEHSTVVTPFDY WGQG	16	0.63
SS-associated salivary gland MALT lymphoma, iso 7, M-IGHV	V1-69/D5-18/JH3	C ARGSAEDTAMVTPYHY WGQG	16		AAF61681
pSS5, periductal nos 26 and 27	V1-69/D3-10/JH4	C AR-GWGASGSPSPFSY WGQG	15	0.67
SS-associated salivary gland MALT lymphoma, OR, M-IGHV	V1-69/D3-22/JH4	C AREGYDSSGSPKPFDY WGQG	16		AAB41736
Non stereotypic RF sequence:
pSS1, ductal no.9	V1-18/D3-22/JH4	C ARFYDDSRYYLG-FDY WGQG	15	0.73
IgM-RF	VH-CDR3 only	C AR-YDSSGYYFGYFDY WGQG	15		AAB35118
